# Supplementary material for: Transcriptomics analysis reveals the signal transduction mechanism of brassinolides in tea leaves and its regulation on the growth and development of Camellia sinensis
Source: BMC Genomics. 2022 Jan 6;23:29. doi: 10.1186/s12864-021-08179-9 (PMC8739690; doi:10.1186/s12864-021-08179-9)
Supplement: Supplementary file 1 — Additional file 1. [file 12864_2021_8179_MOESM1_ESM.xlsx]

## Sheet: Sheet1
Different BRs spraying time, FPKM value of related genes
gene_id	CAK	CAA	CAB	CAC	CAD
CSS0006018 BRI1	2.42851	4.19326	3.62891	2.48321	2.91794
CSS0040899 BAK1	1.64	5.7813	4.93416	3.2929	3.00975
CSS0031218 TMK4	1.82591	5.38021	2.42697	2.25083	1.94037
CSS0009214 14-3-3	42.158	92.4994	54.7631	50.0291	59.809
CSS0032967 SERK1	31.0921	35.2827	55.8931	33.7671	32.4678
CSS0003844 SERK2	3.50074	6.51309	9.44739	9.37747	8.36251
CSS0032758 GPCR	0.755185	1.38858	2.0674	1.73543	1.57367
CSS0037307 PP2A	25.76	31.867	33.466	27.3915	25.9271
CSS0028339 TRIP1	38.0992	43.6053	49.7109	44.0422	43.4266
CSS0043647 BSU1	23.5328	29.9973	32.1437	31.676	31.5519
CSS0043647 BSL1	23.5328	29.9973	32.1437	31.5519	31.676
CSS0013924 DELLA	84.4445	87.6328	95.0076	93.6919	91.0871
CSS0030171 COP9	0.284887	2.90898	4.73008	3.68732	2.31024
CSS0017979 CRY	30.8408	37.8789	46.7332	44.4491	30.8408
CSS0030866 BZR1	2.53141	3.11188	3.33622	3.06288	2.76548
CSS0017722 BES1	4.15366	5.74743	9.65333	4.45469	4.8499
CSS0047972 PIF3	3.37536	4.80797	5.4324	3.59374	3.49385
CSS0005235 BIN2	5.27507	5.40027	5.41632	6.77009	6.40877
CSS0019171 BIM2	15.3965	15.8795	17.3401	24.5587	17.5184
CSS0022190 REF4	9.03684	10.1272	13.2628	14.1422	10.4695
CSS0014699 ELF4	5.56354	6.78972	6.86145	12.1914	9.65675
CSS0041130 IWS1	35.7045	39.3697	43.9856	54.0888	44.4483
CSS0000790 MYB30	1.1397	1.18697	1.19244	5.00296	3.19244
CSS0028586 IBH1	2.17639	3.77894	4.92524	6.54118	5.49977
CSS0043209 BEE3	0.638765	1.38137	1.53633	2.63931	2.05914
CSS0033021 TCP1	1.14991	1.11587	1.99147	2.22985	2.00409
CSS0021474 PAL	36.9938	10.393	19.3125	29.0816	49.9773
CSS0002737 C4H	118.417	53.2936	66.5263	125.653	141.154
CSS0006766 4CL	8.22111	3.27568	6.09999	6.31881	19.3014
CSS0007714 CHS	258.145	100.181	110.039	246.74	292.35
CSS0015529 CHI	0.11	0.0843048	0.173865	1.25254	1.63898
CSS0016177 F3H	213.629	222.44	392.846	463.442	531.502
CSS0014132 F3'5'H	3.01912	6.2011	8.06819	9.82452	10.6535
CSS0030876 DFR	0.0651539	0.105969	0.184336	0.613566	1.55048
CSS0034690 LAR	10.2939	40.7817	53.0762	58.9183	60.7482
CSS0005927 ANR	1071.88	615.127	464.628	1101.64	1237.86
CSS0014534 UFGT	32.591	12.386	6.35829	21.7131	35.1257
CSS0024392 CycD3	1.76078	4.0577	2.71325	3.26975	3.94232
CSS0034922 CycD4	3.30931	6.02965	5.15795	5.40119	3.35683
CSS0033034 Cyc2	1.04497	3.04959	2.69279	1.29101	2.8968
CSS0008329 Cyc	29.9916	32.4197	39.4781	36.972	30.8992
CSS0039817 CycD3	3.46301	4.35674	5.70612	3.57091	3.99219
CSS0037781 CycU4	4.73972	21.2917	31.2973	8.18317	4.8428
CSS0042561 CDC16	7.20292	9.35991	13.3441	9.37585	9.30642
CSS0024488 CDC23	0.0839594	0.394065	0.690594	0.112227	0.108894
novel.385 Cyc	0.473669	1.63523	0.949872	0.73747	2.57243
CSS0014016 Cyc	2.40596	5.32995	5.36962	2.7798	6.66895
CSS0037229 CycA1	1.33928	4.16714	4.97619	1.49297	5.36886
CSS0032404 CycA2	0.563054	1.38869	1.24477	0.565978	1.47463
CSS0030381 CDC6	0.0645888	0.261917	0.866703	0.0673576	0.40903
CSS0020169 CDC7	0.318096	1.28678	1.28393	0.383805	1.44054
CSS0008835 TS	16.331	18.4014	19.3319	22.3041	22.5955
CSS0034978 GS	12.2376	20.2722	21.2562	22.1956	25.113
CSS0028985 ADC	17.6343	18.4312	24.3471	25.7257	39.1386
CSS0001813 CBF	1.17288	2.13978	3.1171	4.14717	6.01121
CSS0005607 ICE	5.02127	5.05527	7.69755	7.91472	13.5557
CSS0032602 TCS2	174.416	166.979	143.429	125.309	122.532
CSS0014929 SAMS	16.4633	11.3218	8.77952	6.3246	4.53177
CSS0035593 SPS	6.98927	7.75598	9.73301	16.0462	18.9841
CSS0043880 UGP	107.745	109.271	111.852	136.339	145.091
CSS0010922 PGM	53.3656	74.5774	75.6589	83.274	86.0379
CSS0001719 GPI	3.20061	5.10514	5.17285	8.04483	9.16341
CSS0039251 PFP	59.3393	86.604	98.9274	110.158	114.175
CSS0001795 EP	2.99676	3.8016	4.17797	4.179	4.63643
CSS0041702 BG	40.6272	53.3144	53.8467	54.82	99.2156
CSS0015878 FRUCT	3.12226	3.13212	5.22976	16.2267	17.4677
CSS0005977 GSA	14.5674	15.6334	16.6588	18.337	24.3393
CSS0020571 HEMD 	1.93742	2.64166	2.8855	3.38561	4.88081
CSS0033593 POR	54.4077	56.4634	78.5135	176.105	247.944
CSS0016317 CHLH	160.389	181.002	234.194	249.484	253.245
CSS0049616 COA 	76.009	113.696	135.212	154.216	159.468
CSS0026865 AGPase	12.6654	14.1136	14.6482	26.2066	28.2485
CSS0037992 GBSS	42.732	49.2271	95.4619	104.295	138.533
CSS0015657 SBE	1.87381	1.88751	1.92512	2.34551	3.60192
